# Supplementary material for: 1,3-Dithiolane as a Privileged Scaffold in Bioactive Derivatives: Chiral Resolution and Assignment of Absolute Configuration
Source: Int J Mol Sci. 2024 Nov 29;25(23):12880. doi: 10.3390/ijms252312880 (PMC11641153; doi:10.3390/ijms252312880)
Supplement: Supplementary file 1 [file ijms-25-12880-s001.zip]

Archive with 1 entries (1 files):
- ijms-3313066-supplementary.pdf
